# Supplementary material for: High rates of rock organic carbon oxidation sustained as Andean sediment transits the Amazon foreland-floodplain
Source: Proc Natl Acad Sci U S A. 2023 Sep 19;120(39):e2306343120. doi: 10.1073/pnas.2306343120 (PMC10523614; doi:10.1073/pnas.2306343120)
Supplement: Supplementary file 2 — Dataset S01 (XLSX) [file pnas.2306343120.sd01.xlsx]

## Sheet: Table S1
Name	River	Site / City	Latitude	Longitude	Type	Sampling date	Altitude	Inst. Runoff		pH	Na	K	Mg	Ca	Cl	NO3	SO4	Re	Re		Cl*	Na*	SO4*	(Re/Na)*	(Re/SO4)*		[Re]sulfides		[Re]silicates		[Re]OC petro			Rediss derived from sulfides		Rediss derived from silicates		Rediss derived from Ocpetro (fC)
							(m)	(mm/day)			(µmol.L-1)	(µmol.L-1)	(µmol.L-1)	(µmol.L-1)	(µmol.L-1)	(µmol.L-1)	(µmol.L-1)	(pmol.L-1)	(ppt)		(µmol.L-1)	(µmol.L-1)	(µmol.L-1)	(pmol.μmol-1)	(pmol.μmol-1)		(pmol.L-1)		(pmol.L-1)		(pmol.L-1)			(mass fraction)
High Andes (> 1300 m) - Shale lithology																											mean	SD	mean	SD	mean	SD		mean	SD	mean	SD	mean	SD
Tributaries
PER19-1	Kosnipata Tributary		-13.2053	-71.6136	Small trib	2019-03-09	3475			8.14	50.8922	2.81342	84.3448	98.5578	3.66683	4.28366	79.2141	0.602004	0.112093		3.66683	47.7754	77.2707	0.0126007	0.00779085
PER19-2	Kosnipata Tributary		-13.2061	-71.6118	Small trib	2019-03-09	3472			8.16	70.4661	2.81342	111.911	154.948	3.38476	4.28366	80.1497	0.747763	0.139233		3.38476	67.5891	78.3558	0.0110634	0.00954318
PER19-3	Kosnipata Tributary		-13.2046	-71.6164	Small trib	2019-03-09	3489			8	49.5873	3.32495	59.2471	57.1386	3.66683	4.28366	50.5224	0.176811	0.0329222		3.66683	46.4705	48.579	0.0038048	0.00363966
r2832-170511	Kosnipata Tributary		-13.1834	-71.6084	Small trib	2011-05-17	2832				118.921	6.9821	193.336	272.58	4.09027		334.61	3.86137	0.718986		4.09027	115.445	332.442	0.0334478	0.0116151
r2832-171010	Kosnipata Tributary		-13.1834	-71.6084	Small trib	2010-10-17	2833				136.668	3.91304	64.5825	46.9935	5.19041		263.839	4.37191	0.814049		5.19041	132.256	261.088	0.0330563	0.016745
r2400 171010	Kosnipata Tributary		-13.1577	-71.595	Small trib	2010-10-17	2400				159	11.5385	260.417	328.25			795.248	1.22448	0.227998		4	155.6	793.128	0.00786941	0.00154386
r2400 190211	Kosnipata Tributary		-13.1577	-71.595	Small trib	2011-02-19	2400				112	10	193.333	253.5			606.204	0.292459	0.0544558		4	108.6	604.084	0.00269299	0.000484136
r2200 171010	Kosnipata Tributary	Same location as PER19-23	-13.1296	-71.5783	Small trib	2010-10-17	2200				83.9495	4.0665	43.8914	72.7046	5.86742		102.883	1.11316	0.20727		5.86742	78.9622	99.7736	0.0140974	0.0111569
r2200-190211	Kosnipata Tributary	Same location as PER19-23	-13.1296	-71.5783	Small trib	2011-02-19	2200										78.2763	1.24144	0.231156		4		76.1563		0.0163012
r2050-160510	Kosnipata Tributary		-13.1001	-71.5689	Small trib	2010-05-16	2050				78.3384	18.1586	332.908	321.994	3.68335		131.161	8.28272	1.54224		3.68335	75.2076	129.208	0.110132	0.0641036
r2044 200211	Kosnipata Tributary				Small trib	2011-02-20	2044										82.0183	1.96342	0.365589		4		79.8983		0.024574
PER19-8	Kosnipata	WAY	-13.1618	-71.5888	Small trib	2019-03-10	2250			7.34	129.188	12.7883	175.273	224.313	4.51302	7.13944	403.243	4.70662	0.876373		4.51302	125.352	400.852	0.0375473	0.0117416		0.846444	0.44531	0.155052	0.0602393	3.7036	0.654661		0.179841	0.0946135	0.0329435	0.0127989	0.786893	0.139094
PER19-11	Kosnipata Tributary	Huallpayuncha	-13.163	-71.5893	Small trib	2019-03-10	2250			7.82	154.851	28.6457	305.287	410.45	4.79508	4.99761	635.584	6.09852	1.13554		4.79508	150.776	633.043	0.0404476	0.00963367		1.33637	0.700904	0.185818	0.0720246	4.57314	0.931639		0.21913	0.11493	0.0304693	0.0118102	0.749877	0.152765
PER19-12	Kosnipata Tributary	Alipachanca	-13.163	-71.5893	Small trib	2019-03-10	2250			7.22	127.013	6.64991	129.603	162.932	4.23095	7.85338	334.321	5.14022	0.957109		4.23095	123.417	332.079	0.0416493	0.0154789		0.702934	0.368778	0.152655	0.0592166	4.28485	0.636219		0.136752	0.0717437	0.0296982	0.0115203	0.833592	0.123773
PER19-15	Kosnipata Tributary		-13.1577	-71.5993	Small trib	2019-03-10	2380			4.65	121.793	6.13837	185.559	220.57	4.79508	7.85338	619.367	4.67324	0.870157		4.79508	117.717	616.826	0.0396988	0.00757627		1.29975	0.682346	0.146154	0.0567964	3.22653	0.830529		0.278127	0.146011	0.0312746	0.0121536	0.690426	0.17772
PER19-16	Kosnipata Tributary		-13.1595	-71.5939	Small trib	2019-03-10	2432			6.94	161.811	9.97486	119.317	63.6259	8.46191	49.2621	219.554	4.79612	0.893038		8.46191	154.618	215.069	0.0310191	0.0223004		0.460862	0.242561	0.194258	0.0754791	4.13976	0.542651		0.0960905	0.0505744	0.0405031	0.0157375	0.863146	0.113144
PER19-17	Kosnipata Tributary		-13.1792	-71.6096	Small trib	2019-03-11	2783				103.524	6.90567	236.988	296.172	5.07714	7.13944	317.48	4.57956	0.852713		5.07714	99.2087	314.789	0.0461608	0.014548		0.664039	0.350773	0.124315	0.0482724	3.78997	0.579916		0.145001	0.0765954	0.0271457	0.0105408	0.827584	0.126631
PER19-18	Kosnipata Tributary	Huge landslide	-13.183	-71.6083	Small trib	2019-03-12	2811				123.098	18.1594	313.516	461.101	6.48746	12.137	588.804	3.56438	0.663688		6.48746	117.584	585.366	0.0303135	0.00608915		1.23801	0.649687	0.147845	0.0573782	2.17824	0.742249		0.347328	0.182272	0.0414783	0.0160976	0.611112	0.208241
PER19-22	Kosnipata Tributary		-13.1458	-71.5877	Small trib	2019-03-13	2280			5.44	120.923	4.09225	65.4186	64.3745	5.64127	13.5649	208.951	2.73623	0.509487		5.64127	116.128	205.961	0.0235622	0.0132852		0.437955	0.230231	0.145139	0.0565495	2.1522	0.361545		0.160058	0.0841415	0.0530434	0.0206669	0.786557	0.132132
PER19-23	Kosnipata Tributary		-13.1297	-71.5782	Small trib	2019-03-14	2203			6.84	60.4617	2.55766	30.8578	42.4173	4.79508	4.28366	80.4616	0.94622	0.176186		4.79508	56.3859	77.9202	0.0167812	0.0121435		0.168529	0.0888116	0.0725665	0.0281901	0.704952	0.132658		0.178108	0.0938593	0.0766909	0.0297923	0.745019	0.140198
PER19-24	Kosnipata Tributary		-13.1095	-71.5748	Small trib	2019-03-15	2032			7.02	71.7711	8.9518	49.784	84.5851	4.51302	4.99761	118.197	1.26541	0.235619		4.51302	67.935	115.806	0.0186268	0.010927		0.248231	0.130219	0.0860132	0.0334322	0.930686	0.185178		0.196167	0.102907	0.0679727	0.0264201	0.735483	0.146338
mmd 2	Kosnipata	SP	-13.0579	-71.545	Small trib	2019-03-16	1360				126.707	10.1535	131.263	202.158	4.03336		291.54	3.48479	0.648867		4.03336	123.279	289.402	0.0282675	0.0120413		0.613362	0.320839	0.151928	0.0589525	2.71997	0.477024		0.176011	0.0920684	0.0435975	0.0169171	0.780527	0.136888
jmd 8	Kosnipata	SP	-13.0579	-71.545	Small trib	2019-03-17	1360				127.973	9.8491	130.662	201.21	4.36534		270.378	2.52731	0.470585		4.36534	124.262	268.064	0.0203385	0.00942801		0.568402	0.297885	0.153686	0.0596725	1.80541	0.394052		0.224904	0.117866	0.0608101	0.0236111	0.71436	0.155918
PER19-28	Kosnipata	SP	-13.0583	-71.5456	Small trib	2019-03-18	1360				87.8652	23.0189	83.9333	133.739	4.79508	4.28366	158.74	4.21731	0.785263		4.79508	83.7894	156.199	0.0503323	0.0269997		0.333354	0.175211	0.105627	0.0409968	3.77754	0.4575		0.0790443	0.0415457	0.0250461	0.00972107	0.895722	0.108482
Kos @ SP 17/05/19	Kosnipata	SP	-13.0583	-71.5456	Small trib	2019-03-19	1360				113.396	10.4444	121.251	188.163	2.22535		220.917	2.90262	0.540467		2.22535	111.505	219.737	0.0260313	0.0132095		0.461517	0.244097	0.136117	0.0528804	2.30594	0.384115		0.159	0.0840955	0.0468946	0.0182182	0.794435	0.132334
Nested catchment time-series
w020510	Kosnipata	WAY	-13.1616	-71.5889	Small trib	2010-05-02	2250	5.42592			144.237	8.082	182.517	228.767	10.155		407.942	4.30499	0.80159		10.155	135.605	402.56	0.0317465	0.010694		0.855555	0.450622	0.172963	0.0672211	3.27988	0.625699		0.198735	0.104674	0.0401772	0.0156147	0.761879	0.145343
W020810	Kosnipata	WAY	-13.1616	-71.5889	Small trib	2010-08-02	2250	3.1104			177.99	7.775	203.044	256.238	2.341		514.192	4.23158	0.787921		2.341	176	512.951	0.0240431	0.00824949		1.07921	0.566915	0.213517	0.0828881	2.93754	0.712351		0.255036	0.133972	0.050458	0.019588	0.694194	0.168341
w070411	Kosnipata	WAY	-13.1616	-71.5889	Small trib	2011-04-07	2250	15.2064			110.57	10.537	144.879	183.508	2.228		316.197	4.61214	0.858781		2.228	108.676	315.016	0.0424393	0.014641		0.665107	0.348656	0.132639	0.0515086	3.81565	0.579764		0.144208	0.0755952	0.0287586	0.011168	0.827304	0.125704
W180211	Kosnipata	WAY	-13.1616	-71.5889	Small trib	2011-02-18	2250	28.22			107.916	5.908	126.573	167.415	2.595		277.756	3.67735	0.684723		2.595	105.71	276.381	0.0347871	0.0133054		0.584217	0.306462	0.129587	0.0504991	2.96298	0.481343		0.158869	0.0833376	0.0352393	0.0137325	0.805739	0.130894
W201210	Kosnipata	WAY	-13.1616	-71.5889	Small trib	2010-12-20	2250	19.8599			135.407	7.11	164.665	228.93	4.654		359.738	3.04534	0.567043		4.654	131.451	357.271	0.0231671	0.0085239		0.753973	0.396986	0.162684	0.0633716	2.13073	0.504194		0.247582	0.130358	0.0534206	0.0208093	0.699669	0.165562
w020210-3	Kosnipata	WAY	-13.1616	-71.5889	Small trib	2010-02-02	2250	10.6099			98.913	4.399	102.55	136.939	3.357		248.361	2.67663	0.498389		3.357	96.0596	246.582	0.0278643	0.0108549		0.521111	0.274567	0.118626	0.0461513	2.03709	0.387437		0.194689	0.102579	0.0443193	0.0172423	0.761064	0.144748
s210610	Kosnipata	SP	-13.0579	-71.545	Small trib	2010-06-21	1360	5.37893			109.395	9.693	106.541	155.339	5.178		216.937	2.42136	0.450857		5.178	104.994	214.193	0.0230619	0.0113046		0.455001	0.239849	0.131329	0.0510075	1.83347	0.345132		0.187912	0.0990554	0.0542377	0.0210657	0.757209	0.142536
s180810	Kosnipata	SP	-13.0579	-71.545	Small trib	2010-08-18	1360	2.22322			127.577	10.179	122.007	192.54	4.325		254.897	2.93542	0.546576		4.325	123.901	252.605	0.0236917	0.0116206		0.535941	0.28179	0.152564	0.059614	2.24669	0.410784		0.182577	0.0959965	0.0519733	0.0203085	0.765373	0.13994
S100111	Kosnipata	SP	-13.0579	-71.545	Small trib	2011-01-10	1360	8.22907			94.911	11.765	91.32	144.823	12.299		159.186	2.39496	0.445942		12.299	84.4569	152.668	0.0283572	0.0156874		0.334518	0.176019	0.113744	0.0442179	1.94593	0.300824		0.139676	0.0734956	0.0474932	0.0184629	0.812508	0.125607
s300110-15	Kosnipata	SP	-13.0579	-71.545	Small trib	2010-01-30	1360	15.1516			81.122	15.473	79.844	116.292	7.292		164.193	2.7279	0.507935		7.292	74.9238	160.328	0.036409	0.0170145		0.344379	0.181084	0.0974616	0.0378333	2.28341	0.329971		0.126243	0.0663821	0.0357277	0.013869	0.837057	0.120962
S020210-21	Kosnipata	SP	-13.0579	-71.545	Small trib	2010-02-02	1360	12.744			89.039	9.719	86.384	128.855	7.842		200.614	2.77115	0.515989		7.842	82.3733	196.458	0.0336414	0.0141056		0.42115	0.221229	0.10658	0.0416022	2.24463	0.355882		0.151977	0.079833	0.0384606	0.0150126	0.809998	0.128424
S040210-21	Kosnipata	SP	-13.0579	-71.545	Small trib	2010-02-04	1360	18.5813			56.851	15.09	51.172	78.006	3.554		99.85	1.777	0.330877		3.554	53.8301	97.9664	0.0330112	0.0181389		0.209444	0.110056	0.0682936	0.0265296	1.49887	0.21052		0.117864	0.0619334	0.038432	0.0149295	0.843484	0.11847
S050710	Kosnipata	SP	-13.0579	-71.545	Small trib	2010-07-05	1360	3.38224			119.052	9.284	112.958	168.126	4.161		229.739	3.12336	0.58157		4.161	115.515	227.534	0.0270385	0.013727		0.481479	0.253513	0.14301	0.0555612	2.49733	0.407351		0.154154	0.0811667	0.0457872	0.0177889	0.799566	0.130421
1st order catchment
WAY-17-112	Kosnipata Tributary	WAYC	-13.1926	-71.588	Stream	2017-01-20	3077	10			89.5652	11.0256	80.8333	70.5				1.44691	0.269414		4	86.1652		0.0167923
WAY-17-114	Kosnipata Tributary	WAYC	-13.1926	-71.588	Stream		3077	1.5			119.454	7.82744	100.56	83.8473				1.36429	0.254031		4
WAY-17-113	Kosnipata Tributary	WAYC	-13.1926	-71.588	Stream		3077	14.7			64.6219	7.60932	57.7845	50.5592				1.4789	0.275371		4
PER19-4	Kosnipata Tributary	WAYC	-13.1926	-71.588	Small trib	2019-03-09	3077	19.7		4.25	92.6499	3.83648	65.0072	53.1464	4.51302	7.13944	275.066	1.66304	0.309658		4.51302	88.8138	272.674	0.018725	0.006099		0.578246	0.303845	0.111101	0.0432169	0.973991	0.349597		0.347704	0.182704	0.066806	0.0259867	0.585669	0.210216
WAYC 15/5/19	Kosnipata Tributary	WAYC	-13.1952	-71.5843	Stream	15/15/19	3077	27			135.904	2.90627	103.902	75.9632	1.83099		552.865	1.14902	0.213948		1.83099	134.348	551.894	0.00855258	0.00208196
PER19-7	Kosnipata Tributary	Close to WAYC site	-13.1938	-71.5859	Spring	2019-03-09	2751			3.67	143.107	1.53459	107.797	88.5773	3.66683	4.99761	498.986	1.26855	0.236204		3.66683	139.99	497.043	0.0090617	0.00255219
PER19-97	Kosnipata Tributary	Close to WAYC site	-13.1952	-71.5843	Lysimeter	2019-03-10	2860				210.87	4.10256	193.75	160.5	6.76953	4.99761	545.143	0.118015	0.0219743		6.76953	205.115	541.555	0.000575357	0.000217918
PER19-6	Throughflow	Close to WAYC site	-13.1952	-71.5843	Throughflow	2019-03-09	2860				86.1253	3.32495	12.3431	16.7174	10.7184	9.28127	9.97973	0.3625	0.0674975		10.7184	77.0146	4.29897	0.0047069	0.0843225
PER19-20	Rain	Wayqecha Centre	-13.1748	-71.5872	Rain	2019-03-10	2900				2.17488	1.53459	4.52582	6.48735	4.51302	4.28366	4.36613	<0.05	<0.01		4.51302
High Andes (> 1300 m) - Granitic lithology
Tributaries
PER19-25	Rio Union		-13.0711	-71.5695	Small trib	2019-03-11	1616			7.02	56.1119	6.13837	34.5608	48.1561	5.64127	4.28366	39.9189	0.416936	0.0776335		5.64127	51.3168	36.929	0.00812474	0.0112902		0.0837772	0.0441232	0.067401	0.0261393	0.265751	0.0660171		0.200935	0.105827	0.161658	0.0626939	0.637391	0.158339
mmd 5	Rio San Pedro		-13.0551	-71.5471	Small trib	2013-08-01	1384				75.9026	22.2506	29.494	81.6617	0.740444		2.7204	0.484418	0.0901986		0.740444	75.2732	2.32797	0.00643547	0.208086		0.00570889	0.00300661	0.0911578	0.0352309	0.387449	0.0599159		0.0117851	0.00620664	0.18818	0.0727283	0.799824	0.123686
cmd 5	Rio San Pedro		-13.0581	-71.5455	Small trib	2013-03-01	1384				60.5916	19.1304	22.2954	65.1322	1.2976		9.29531	0.57408	0.106894		1.2976	59.4886	8.60758	0.00965025	0.0666947		0.0194677	0.0102652	0.0727992	0.0282286	0.481796	0.0648362		0.0339112	0.0178811	0.12681	0.049172	0.83925	0.112939
PER19-29	Rio San Pedro				Small trib	2019-03-11	1384				58.2868	17.9036	23.0405	60.3823	4.51302	7.85338	7.79666	0.330039	0.0614532		4.51302	54.4507	5.40476	0.00606124	0.0610644		0.0163666	0.00859663	0.0699266	0.0272457	0.243658	0.0435956		0.04959	0.0260473	0.211874	0.0825529	0.738272	0.132092
PER19-26	Kosnipata Tributary		-13.0651	-71.5622	Small trib	2019-03-11	1545			6.45	63.0715	5.37108	11.9317	31.1892	4.51302	4.28366	4.98986	0.128493	0.0239254		4.51302	59.2355	2.59797	0.00216919	0.049459		0.0104841	0.00549963	0.0755455	0.029433	0.0424316	0.0326006		0.0815931	0.0428011	0.587935	0.229064	0.330225	0.253715
PER19-34	Kosnipata Tributary		-13.0336	-71.5254	Small trib	2019-03-11	1175			7.23	54.807	17.3921	26.332	54.6434	7.05159	10.7092	15.2815	1.40851	0.262265		7.05159	48.8131	11.5441	0.0288552	0.122011		0.0321787	0.0168345	0.0656579	0.0256479	1.3107	0.144115		0.0228459	0.011952	0.0466151	0.0182092	0.930558	0.102317
Andean Mountain front (1300-500 m) - Dominantly shale lithology
Tributaries
mmd 6	Rio Carbon		-12.8889	-71.3553	Large trib	2013-08-01	520				149.587	27.8517	93.3772	217.203	11.9285		117.214	6.59888	1.22871		11.9285	139.448	110.891	0.0473216	0.0595076		0.24565	0.129102	0.179301	0.0699661	6.17638	0.674857		0.037226	0.0195642	0.0271713	0.0106027	0.935974	0.102268
PER19-48	Rio Carbon		-12.8915	-71.3505	Large trib	2019-03-13	507			7.48	126.578	22.2516	73.6474	159.19	20.3086	9.28127	55.5122	4.39103	0.817611		20.3086	109.316	44.7487	0.0401684	0.0981265		0.116404	0.0613384	0.152025	0.0589898	4.12272	0.448452		0.0265096	0.013969	0.0346217	0.0134342	0.938896	0.102129
PER19-53	AMdD Tributary		-12.7458	-71.3719	Small trib	2019-03-13	515			8.01	72.641	27.3669	68.7101	588.602	7.61572		24.9493	4.32642	0.805579		7.61572	66.1676	20.913	0.0653857	0.206877		0.0523876	0.0274793	0.0871528	0.0339017	4.18499	0.436157		0.0121088	0.00635152	0.0201443	0.00783596	0.96731	0.100812
PER19-40	Rio Pini Pini		-12.8886	-71.4038	Large trib	2019-03-12	516			7.09	89.6051	16.6248	80.2304	119.267	10.4364		142.835	4.33992	0.808094		10.4364	80.7342	137.304	0.0537557	0.0316082		0.300507	0.157292	0.107546	0.0418742	3.93022	0.464708		0.0692426	0.036243	0.0247806	0.00964859	0.905597	0.107077
PER19-45	Rio Kosnipata	Pilcopata	-12.9253	-71.3951	Large trib	2019-03-12	535			7.52	79.6006	20.717	66.653	110.784	11.2825		89.1938	3.40903	0.634761		11.2825	70.0105	83.2141	0.0486931	0.0409669		0.187127	0.0984338	0.0952237	0.0370508	3.12584	0.35741		0.0548917	0.0288745	0.0279328	0.0108684	0.916929	0.104842
mmd 7	Rio Kosnipata	Pilcopata	-12.9076	-71.4018	Large trib	2013-03-13					114.441	28.1586	72.3982	154.741	15.9812		85.3814	2.62254	0.488317		15.9812	100.857	76.9114	0.0260025	0.0340982		0.179851	0.0940724	0.137259	0.0534144	2.30426	0.284249		0.068579	0.0358707	0.0523383	0.0203674	0.878638	0.108387
cmd 11	Rio Alto Madre de Dios	MLC	-12.7873	-71.3901	Large trib	2013-03-14	479				83.6886	29.335	65.9811	119.249	3.46968		95.7011	3.74372	0.697082		3.46968	80.7393	93.8621	0.046368	0.0398854		0.200589	0.105367	0.100416	0.0390748	3.44286	0.390818		0.0535801	0.0281449	0.0268226	0.0104374	0.919635	0.104393
jmd 9	Rio Alto Madre de Dios	MLC	-12.7873	-71.3901	Large trib	2012-08-01	479				113.353	22.1343	93.5109	204.494	10.6696		141.424	3.39598	0.632332		10.6696	104.283	135.769	0.032565	0.0250129		0.297854	0.156166	0.135858	0.0528238	2.96171	0.37834		0.0877078	0.0459855	0.0400054	0.0155548	0.872121	0.111408
PER19-50	Rio Alto Madre de Dios	MLC			Large trib	2019-03-13	479			7.16	86.1253	24.042	63.7729	109.037	12.9749	6.4255	88.882	2.6828	0.499538		12.9749	75.0966	82.0052	0.0357247	0.032715		0.186759	0.09795	0.103314	0.0402077	2.3929	0.289357		0.0696134	0.0365103	0.0385098	0.0149872	0.89194	0.107856
PER19-56	Rio Alto Madre de Dios	up HS	-12.6691	-71.271	Large trib	2019-03-13	400				81.3405	26.5996	68.2987	153.7	9.3081	9.99522	89.5057	3.24593	0.604393		9.3081	73.4286	84.5724	0.0442053	0.0383805		0.188149	0.0988151	0.0975314	0.0380145	2.95896	0.340146		0.0579645	0.0304427	0.0300473	0.0117114	0.911589	0.104791
PER19-57	Rio Alto Madre de Dios	Pantiacolla Lodge	-12.657	-71.2312	Large trib	2019-03-13	398				84.3854	25.3208	73.6474	199.86	9.3081	10.7092	90.7532	3.17341	0.590889		9.3081	76.4735	85.8199	0.0414969	0.0369776		0.190335	0.100063	0.101316	0.039335	2.88203	0.335834		0.059978	0.0315316	0.0319265	0.0123952	0.908181	0.105828
Alto MdDios @ Sintuya 19/5/19	Rio Alto Madre de Dios	Pantiacolla Lodge	-12.657	-71.2312	Large trib	2019-05-19	398				103.931	21.1824	91.6343	198.304	5.97183		118.094	3.18173	0.592438		5.97183	98.8554	114.929	0.0321857	0.0276844		0.248506	0.130129	0.124462	0.0484691	2.80824	0.34785		0.0781042	0.0408989	0.0391178	0.0152336	0.882613	0.109327
Nested catchment time-series
M070210-6	Rio Alto Madre de Dios	MLC	-12.7873	-71.3901	Large trib	2010-02-07	479	6.06973			77.512	20.23	55.121	111.452	13.963		74.529	3.05393	0.568641		13.963	65.6435	67.1286	0.0465229	0.0454937		0.156405	0.0821784	0.0931228	0.0362832	2.80478	0.319368		0.0512144	0.0269091	0.0304928	0.0118808	0.918418	0.104576
M010310	Rio Alto Madre de Dios	MLC	-12.7873	-71.3901	Large trib	2010-03-01	479	12.7166			76.207	25.166	43.274	71.557	15.317		66.66	2.09839	0.390721		15.317	63.1875	58.542	0.0332089	0.0358442		0.140041	0.0735621	0.0914705	0.0355045	1.86719	0.224339		0.0667372	0.0350564	0.0435907	0.0169199	0.889817	0.10691
M290310	Rio Alto Madre de Dios	MLC	-12.7873	-71.3901	Large trib	2010-03-29	479	4.50145			81.383	25.345	58.7	115.045	14.838		81.576	3.71705	0.692114		14.838	68.7707	73.7119	0.0540499	0.0504267		0.170638	0.0900624	0.097782	0.038009	3.44758	0.384028		0.0459069	0.0242295	0.0263064	0.0102256	0.927505	0.103315
M200910	Rio Alto Madre de Dios	MLC	-12.7873	-71.3901	Large trib	2010-09-20	479	2.57235			125.359	25.934	92.513	186.078	18.731		150.047	4.05925	0.755832		18.731	109.438	140.12	0.0370919	0.0289699		0.314897	0.165629	0.150447	0.0584361	3.59407	0.441358		0.0775752	0.0408028	0.0370628	0.0143958	0.885403	0.108729
M181010	Rio Alto Madre de Dios	MLC	-12.7873	-71.3901	Large trib	2010-10-18	479	2.848			96.085	23.35	70.794	141.841	13.258		107.786	3.74773	0.697827		13.258	84.8157	100.759	0.0441867	0.0371949		0.22665	0.118899	0.11507	0.0448072	3.40582	0.395835		0.0604767	0.0317256	0.030704	0.0119558	0.90877	0.10562
1st order catchment
PER19-35	Pini Pini Tributary	VCSC	-12.896	-71.4183	Stream	2019-03-12	609	7.69854		6.86	64.3765	12.021	30.8578	26.9475	6.76953	5.71155	5.92546	0.0861034	0.0160325		6.76953	58.6224	2.33762	0.00146878	0.0368339
VCSC-17-73	Pini Pini Tributary	VCSC	-12.896	-71.4183	Stream	2017-02-01	609	5.35829			74.7826	15.641	37.5	38				0.145674	0.0271244		0	74.7826		0.00194796
VCSC-17-74	Pini Pini Tributary	VCSC	-12.896	-71.4183	Stream	2017-02-07	609	11.7909			56.087	17.4359	32.5	31.5				0.104164	0.0193954		0	56.087		0.00185719
PER19-37	Pini Pini Tributary	Close to VCSC	-12.896	-71.4183	Lysimeter	2019-03-12	697				24.7936	11.5095	30.035	19.462	4.23095	4.28366	4.36613	0.0714264	0.0132996		4.23095	21.1973	2.12373	0.00336959	0.0336326
PER19-38	Pini Pini Tributary	Close to VCSC	-12.896	-71.4183	Lysimeter	2019-03-12	697				3.04483	2.04612	4.11438	0.249513	6.76953	4.99761	4.05426	0.00933231	0.00173768		6.76953
Hot Springs
PER19-54	Aguas Calientes Hot Spring		-12.6686	-71.2698	Hot springs	2019-03-13	417			6.36	3558.54	176.478	281.424	1030.74	4102.61	4.99761	62.3733	39.1447	7.28874
PER19-55	Aguas Calientes Hot Spring		-12.6686	-71.2698	Hot springs	2019-03-13	417			6.65	142.237	40.411	109.854	279.705	104.646	4.99761	72.6649	62.5854	11.6534
Andean Mountain front (1300-500 m) - Dominantly granitic lithology
PER19-42	Rio Tono		-12.9064	-71.4037	Large trib	2019-03-12	527			7.33	64.3765	17.1363	36.618	68.6162	8.17984		32.1223	1.32524	0.24676		8.17984	57.4236	27.7869	0.0230784	0.047693		0.0674582	0.0354105	0.0771858	0.0299784	1.18126	0.140463		0.0509026	0.02672	0.0582428	0.022621	0.891353	0.105991
PER19-43	Rio Savaluyo		-12.9242	-71.393	Large trib	2019-03-12	532			7.31	75.2509	34.7841	41.5552	89.3258	15.7956		20.5832	1.30561	0.243105		15.7956	61.8246	12.2115	0.021118	0.106916		0.0432588	0.0227289	0.0902772	0.03508	1.17255	0.136916		0.033133	0.0174086	0.0691455	0.0268686	0.898088	0.104867
Foreland (< 500 m)
Tributaries
cmd 30	Rio Los Amigos	Rio Los Amigos	-12.5776	-70.0745	Large trib	2013-03-17	220				53.284	30.3836	47.1	198.54	2.65162		7.95253	0.335577	0.0624845		2.65162	51.0302	6.54717	0.00657606	0.0512553		0.0166869	0.00877244	0.0640397	0.0248525	0.254957	0.042599		0.0497259	0.0261413	0.190834	0.0740589	0.759757	0.126942
mmd 26	Rio Los Amigos	Rio Los Amigos	-12.5721	-70.0719	Large trib	2013-08-16	220				142.192	41.9182	76.6763	327.67	4.09304		7.2045	0.8229	0.153224		4.09304	138.713	5.03519	0.00593239	0.16343		0.0150828	0.00794055	0.170574	0.0661914	0.637629	0.105993		0.0183288	0.00964947	0.207283	0.0804367	0.774855	0.128804
PER19-77	Rio Los Amigos	Rio Los Amigos	-12.5789	-70.0739	Large trib	2019-03-16	238			7.17	54.372	26.0881	43.201	209.841	5.35921	18.5625	5.6136	0.353361	0.0657958		5.35921	49.8167	2.77322	0.00709322	0.127419		0.0118003	0.00618343	0.0653778	0.0253707	0.277975	0.0440552		0.0332528	0.0174247	0.184233	0.0714939	0.783324	0.124146
cmd 22	Rio Blanco	Rio Blanco	-12.384	-70.7089	Large trib	2013-06-16	285				55.9374	25.1407	23.1181	41.9411	2.22849		9.90944	0.478264	0.0890527		2.22849	54.0431	8.72834	0.00884967	0.0547943		0.0208423	0.0109141	0.0671424	0.0261015	0.390332	0.0556037		0.0435791	0.0228202	0.140388	0.0545755	0.816143	0.116262
PER19-64	Rio Blanco	Rio Blanco	-12.3831	-70.7082	Large trib	2019-03-14	285			6.2	42.6277	12.5325	18.5147	30.6902	7.05159		6.86106	0.301902	0.0562142		7.05159	36.6338	3.12372	0.00824108	0.0966483		0.0144102	0.00756365	0.0511553	0.0198805	0.237772	0.0369077		0.0475289	0.0249471	0.168725	0.0655715	0.784241	0.121732
Rio Blanco	Rio Blanco	Rio Blanco	-12.3831	-70.7082	Large trib	2019-05-24	285				81.0546	16.0806	30.0305	51.6673	2.14085		4.22892	0.294972	0.0549238		2.14085	79.2349	3.09427	0.00372276	0.0953286		0.00888031	0.00465658	0.0973066	0.0377763	0.188841	0.0481515		0.0301056	0.0157865	0.329884	0.128067	0.640199	0.163241
mmd 34	Las Piedras	Rio Piedras	-12.427	-69.2629	Large trib	2013-08-19	168				317.921	59.2583	181.53	426.747	5.17828		12.6255	1.40258	0.261161		5.17828	313.519	9.88106	0.00447368	0.141947		0.0265587	0.0138993	0.381142	0.147995	0.994701	0.204223		0.0189356	0.00990982	0.271743	0.105516	0.709192	0.145605
cmd 41	Las Piedras	Rio Piedras	-12.427	-69.2629	Large trib	2013-03-20	168				126.925	43.7596	69.1896	174.75	3.27221		8.34808	0.581655	0.108304		3.27221	124.143	6.61381	0.00468535	0.0879455		0.0174908	0.00919362	0.152494	0.0590871	0.411936	0.0835239		0.0300707	0.015806	0.262173	0.101585	0.708213	0.143597
jmd 2	Las Piedras	Rio Piedras	-12.427	-69.2629	Large trib	2012-08-01	168				449.139	66.8926	230.374	678.039	5.42		15.04	1.7444	0.324808		5.42	444.532	12.1674	0.00392414	0.143367		0.0315136	0.0165867	0.539573	0.209573	1.17344	0.274369		0.0180655	0.00950855	0.309316	0.12014	0.67269	0.157285
1st order catchment
PER19-74	CICRA Small catchment	CICRA SC	-12.5588	-70.0995	Stream	2019-03-15	276	2.8			1.7399	9.20756	7.40588	4.49124	5.35921	4.28366	4.98986	0.126152	0.0234896		5.35921		2.14948		0.0586897		0.0104628	0.00551064	0.00209021	0.00081345	0.114132	0.0138782		0.0825862	0.0434972	0.0164987	0.0064208	0.900878	0.109545
CICRA-17-61	CICRA Small catchment	CICRA SC	-12.5588	-70.0995	Stream	2017-02-26	276	2.9			3.04348	17.4359	7.08333	7				0.124069	0.0231016		0	3.04348		0.0407655
Andean-fed floodplains (draining all geomorphic settings)
Tributaries
cmd 15	Rio Alto Madre de Dios	up Bocu Manu	-12.2749	-70.9326	Large trib	2013-03-15	327				89.4737	31.6624	68.5315	174.389	3.52609		88.0296	3.87315	0.721181		3.52609	86.4765	86.1607	0.0447885	0.0449526		0.185112	0.0970647	0.107059	0.0416505	3.58134	0.400411		0.0477936	0.0250609	0.0276412	0.0107536	0.924659	0.103381
mmd 12 unac	Rio Alto Madre de Dios	up Bocu Manu	-12.2883	-70.9347	Large trib	2013-08-14	281											4.74277	0.883103		0
PER19-58	Rio Alto Madre de Dios	up Bocu Manu	-12.2883	-70.9347	Large trib	2019-03-14	281			7.24	76.9908	27.3669	65.8301	190.628	8.74397		81.0853	3.37223	0.62791		8.74397	69.5584	76.451	0.0484806	0.0441098		0.169968	0.0895173	0.0922419	0.0358335	3.1084	0.350457		0.0504023	0.0265454	0.0273533	0.010626	0.921762	0.103924
Alto MdD upstream Manu 23/5/19	Rio Alto Madre de Dios	up Bocu Manu	-12.2883	-70.9347	Large trib	2019-05-23	281				99.3448	23.9426	93.398	255.433	6.4507		107.958	3.58393	0.667327		6.4507	93.8617	104.539	0.0381831	0.034283		0.227398	0.119158	0.119375	0.0463243	3.2363	0.378698		0.0634493	0.033248	0.0333084	0.0129256	0.903003	0.105666
cmd 16	Rio Manu	Bocu Manu	-12.2722	-70.9352	Large trib	2013-03-15	285				149.239	32.3785	158.206	722.218	3.30042		70.0427	6.35228	1.18279		3.30042	146.433	68.2935	0.04338	0.0930145		0.146828	0.0773252	0.179055	0.0695571	6.02734	0.643623		0.0231142	0.0121728	0.0281876	0.0109499	0.948847	0.101322
cmd 18	Rio Manu	Bocu Manu	-12.2711	-70.9365	Large trib	2013-03-16	285				144.15	32.046	162.073	743.812	3.52609		72.3743	6.90319	1.28537		3.52609	141.152	70.5055	0.0489059	0.0979099		0.151922	0.079988	0.172695	0.067297	6.57905	0.69745		0.0220075	0.0115871	0.0250168	0.00974869	0.953045	0.101033
mmd 13	Rio Manu	Bocu Manu	-12.2722	-70.9345	Large trib	2013-08-15	285				199.565	36.5985	163.76	714.97	8.6456		117.828	8.74832	1.62894		8.6456	192.216	113.246	0.0455129	0.0772503		0.247494	0.130118	0.239323	0.0932965	8.26196	0.891644		0.0282904	0.0148735	0.0273564	0.0106645	0.944406	0.101922
PER19-60	Rio Manu	Bocu Manu	-12.2713	-70.9344	Large trib	2019-03-14	285			7.7	95.6947	26.8554	95.865	610.809	8.17984		30.5629	3.60303	0.670883		8.17984	88.7419	26.2276	0.0406012	0.137375		0.0642825	0.0337207	0.114674	0.044657	3.42218	0.365714		0.0178412	0.009359	0.0318271	0.0123943	0.949807	0.101502
Rio Manu 23/05/19	Rio Manu	Bocu Manu	-12.2713	-70.9344	Large trib	2019-05-23	285				170.387	29.0811	194.72	1098.4	5.46479		100.417	9.49583	1.76812		5.46479	165.742	97.5203	0.057293	0.0973728		0.210623	0.110907	0.204881	0.0795098	9.07867	0.965244		0.0221805	0.0116795	0.0215759	0.00837312	0.950039	0.107679
Manu May 2016	Rio Manu	Bocu Manu			Large trib		285											1.52133	0.283271		0
cmd 27	Rio Colorado	Confluence with MdDios	-12.6057	-70.409	Large trib	2013-03-17	233				53.806	16.9054	29.2061	54.7655	1.55148		11.1065	0.884788	0.164748		1.55148	52.4872	10.2842	0.0168572	0.0860337		0.0233836	0.0122495	0.0645723	0.025071	0.796624	0.0928846		0.0264285	0.0138446	0.0729806	0.0283356	0.900356	0.10498
mmd 23	Rio Colorado	Confluence with MdDios	-12.6044	-70.4062	Large trib	2013-08-15	233				64.4193	14.9105	23.6117	50.4616	2.58359		11.3631	0.840609	0.156521		2.58359	62.2233	9.99379	0.0135096	0.0841131		0.0238765	0.0125379	0.0773124	0.0300216	0.739658	0.0903079		0.0284038	0.0149152	0.0919719	0.0357141	0.879907	0.107432
PER19-72	Rio Colorado	Confluence with MdDios	-12.6093	-70.4117	Large trib	2019-03-15	237			6.9	83.9504	14.0671	48.5497	93.0685	5.07714	9.28127	15.2815	1.28662	0.239569		5.07714	79.6348	12.5906	0.0161565	0.102189		0.0321702	0.016873	0.100748	0.0391813	1.15382	0.135138		0.0250036	0.0131142	0.0783042	0.0304529	0.896779	0.105033
Colorado 24/5/19	Rio Colorado	Confluence with MdDios	-12.6093	-70.4117	Large trib	2019-05-14	237				61.597	16.284	28.5615	37.7202	4.22535		9.20725	0.806296	0.150132		4.22535	58.0054	6.96781	0.0139004	0.115717		0.0193571	0.0101378	0.073977	0.0287609	0.712893	0.0861807		0.0240074	0.0125733	0.0917492	0.0356704	0.884158	0.106885
cmd 32	Rio Inambari	Confluence with MdDios	-12.7185	-69.7513	Large trib	2013-03-18	198				50.0652	28.0307	28.3011	57.2605	4.8237		73.1654	3.15362	0.587203		4.8237	45.9651	70.6088	0.0686089	0.0446632		0.153482	0.0806441	0.0600864	0.023316	2.93971	0.327087		0.0486687	0.025572	0.0190532	0.00739343	0.932169	0.103718
mmd 29	Rio Inambari	Confluence with MdDios	-12.7188	-69.7519	Large trib	2013-08-17	198				94.0844	16.8542	50.7199	115.594	19.8433		112.18	3.7273	0.694024		19.8433	77.2176	101.663	0.0482701	0.0366635		0.235904	0.123643	0.112981	0.0438872	3.37845	0.393411		0.0632908	0.0331723	0.0303117	0.0117745	0.906406	0.105548
PER19-94	Rio Inambari	Confluence with MdDios	-12.7248	-69.7528	Large trib	2019-03-18	198				67.8563	22.5074	39.0866	78.0977	10.4364	8.56733	78.5904	2.99561	0.557783		10.4364	58.9854	73.0591	0.0507857	0.0410026		0.165018	0.0866566	0.081509	0.0316839	2.75028	0.313177		0.0550867	0.0289278	0.0272094	0.0105768	0.918102	0.104545
cmd 24	Rio Chilibe	Confluence with MdDios	-12.4969	-70.599	Large trib	2013-03-16	258				55.2849	18.1586	9.99589	14.5584	1.69252		10.5444	1.11338	0.207311		1.69252	53.8463	9.64736	0.0206769	0.115407		0.0221313	0.0116353	0.0662764	0.0258331	1.02537	0.114831		0.0198776	0.0104505	0.0595274	0.0232025	0.920959	0.103138
mmd 20	Rio Chilibe	Confluence with MdDios	-12.495	-70.5912	Large trib	2013-08-15					85.6894	21.4578	35.4175	84.8428	4.63698		31.9294	2.20026	0.409689		4.63698	81.748	29.4718	0.0269152	0.0746566		0.0670151	0.0352052	0.102774	0.039885	2.0307	0.227182		0.0304578	0.0160004	0.0467101	0.0181274	0.922937	0.103252
PER19-68	Rio Chilibe	Confluence with MdDios	-12.4957	-70.5998	Large trib	2019-03-15	264			6.55	75.2509	14.3229	28.3892	36.6785	7.89778	10.7092	10.2916	0.784475	0.146069		7.89778	68.5378	6.10577	0.0114459	0.128481		0.0216394	0.0113665	0.0903368	0.0351285	0.675408	0.0868754		0.0274676	0.0144279	0.114667	0.0445897	0.857318	0.110274
Chilibe 24/5/19	Rio Chilibe	Confluence with MdDios	-12.4957	-70.5998	Large trib	2019-05-24	264				47.454	19.7456	18.4541	34.1799	1.94366		4.10446	0.519527	0.096736		1.94366	45.8019	3.07432	0.0113429	0.168989		0.00862553	0.00453544	0.0568463	0.0220962	0.454182	0.0568543		0.0166026	0.00872993	0.109419	0.0425313	0.874222	0.109435
Tambopata 23/05/19 glass fiber	Tambopata	Puerto Maldonado			Large trib	2019-05-23					74.0765	15.9622	65.6195	140.887	3.6338		66.8229	2.2228	0.413884		3.6338	70.9877	64.897	0.0313124	0.0342511		0.140266	0.0737892	0.0888644	0.0345401	1.99308	0.237173		0.0631035	0.0331966	0.0399787	0.015539	0.896657	0.1067
jmd 4	Tambopata	Puerto Maldonado	-12.6108	-69.1896	Large trib						87.2423	15.9668	79.2308	152.675	4.99036		68.022	2.29922	0.428114		4.99036	83.0005	65.3771	0.0277012	0.0351685		0.142446	0.0749557	0.104716	0.0406576	2.05214	0.244899		0.0619542	0.0326005	0.0455444	0.0176833	0.892541	0.106514
Madre de Dios main channel downstream profile
PER19-62	Madre de Dios	downstream Manu-Alto)	-12.279	-70.8354	Main channel	2019-03-14	292			7.88	90.91	27.8784	85.9905	508.259	10.1543		45.5325	3.53029	0.65734		10.1543	82.2789	40.1507	0.0429064	0.0879259		0.0956771	0.0502926	0.108922	0.0423962	3.32786	0.359088		0.0271018	0.014246	0.0308535	0.0120093	0.942659	0.101716
PER19-65	Madre de Dios	up Rio Blanco	-12.3736	-70.709	Main channel	2019-03-15	274			7.7	92.2149	27.8784	84.7562	461.35	9.02603		50.5224	3.541	0.659334		9.02603	84.5428	45.7386	0.0418841	0.0774182		0.106315	0.0557242	0.110467	0.0430316	3.32435	0.362245		0.0300239	0.0157369	0.0311965	0.0121524	0.938817	0.1023
PER19-66	Madre de Dios	down Rio Blanco	-12.4247	-70.6974	Main channel	2019-03-15	277			7.75	88.7351	27.1112	78.5847	429.163	8.74397		46.78	3.29996	0.614452		8.74397	81.3027	42.1457	0.0405885	0.0782988		0.0983228	0.0515323	0.106449	0.0413993	3.09525	0.337579		0.0297952	0.0156161	0.0322577	0.0125454	0.937966	0.102298
PER19-67	Madre de Dios	up Rio Chilibe	-12.48	-70.5875	Main channel	2019-03-15	265			7.7	90.91	27.3669	81.4647	455.612	10.7184	5.71155	50.8342	3.5256	0.656466		10.7184	81.7994	45.1535	0.0431006	0.0780803		0.107178	0.0561438	0.109139	0.0423549	3.30905	0.360163		0.0303999	0.0159246	0.0309563	0.0120135	0.938577	0.102157
PER19-70	Madre de Dios	down Rio Chilibe	-12.5404	-70.5271	Main channel	2019-03-15	246			6.59	84.3854	24.5535	73.6474	407.954	6.2054	4.28366	46.78	3.34845	0.623482		6.2054	79.1108	43.4911	0.0423261	0.0769916		0.0983772	0.0516805	0.101231	0.039381	3.14992	0.341011		0.0293799	0.0154342	0.0302322	0.0117609	0.940709	0.101841
PER19-71	Madre de Dios	up Rio Colorado	-12.5952	-70.3943	Main channel	2019-03-15	240			7.68	76.5558	21.7401	67.4758	376.266	6.76953	4.28366	49.2749	3.78591	0.704936		6.76953	70.8017	45.6871	0.053472	0.082866		0.103461	0.054319	0.091738	0.0357639	3.5893	0.384758		0.0273278	0.0143477	0.0242314	0.00944659	0.94807	0.101629
PER19-73	Madre de Dios	down Rio Colorado	-12.6105	-70.3354	Main channel	2019-03-15	236			7.73	87.8652	25.065	76.5275	421.678	5.92334	5.71155	46.4681	3.27752	0.610274		5.92334	82.8303	43.3287	0.0395691	0.0756431		0.0974911	0.051308	0.105466	0.0409268	3.07454	0.334754		0.0297454	0.0156545	0.0321786	0.0124871	0.938068	0.102136
MdD downstream Colorado 24/05/19	Madre de Dios	down Rio Colorado			Main channel	2019-05-24					102.534	22.5165	95.9333	371.529	5.43662		61.1667				5.43662	97.9127	58.2853
Madre de Dios main channel
mmd 28	Madre de Dios	CICRA	-12.5798	-70.0963	Main channel	2013-08-01	217				92.301	25.8056	86.1374	344.361	5.0432		53.8376	3.3225	0.618649		5.0432	88.0143	51.1647	0.0377495	0.0649373		0.113204	0.0593319	0.110723	0.0431442	3.05309	0.334978		0.0345423	0.0181041	0.0337853	0.0131647	0.931597	0.102213
cmd 29	Madre de Dios	CICRA	-12.5805	-70.0958	Main channel	2013-03-01	217				71.2919	29.9233	65.652	214.508	2.53879		42.3337	2.42865	0.452215		2.53879	69.1339	40.9882	0.0351297	0.0592526		0.089031	0.0466817	0.0856721	0.0332261	3.10342	0.333186		0.0271663	0.0142441	0.0261414	0.0101384	0.946955	0.101666
PER19-79	Madre de Dios	CICRA 2.1m depth	-12.5885	-70.0899	Main channel	2019-03-16	217				88.7351	25.3208	75.2931	383.003	6.2054	10.7092	45.8444	3.27738	0.610249		6.2054	83.4605	42.5555	0.0392687	0.0770143		0.0964211	0.0505472	0.106516	0.0413153	3.07342	0.332744		0.0294212	0.0154236	0.0325015	0.0126067	0.937802	0.101531
PER19-84	Madre de Dios	CICRA 10 m depth	-12.5884	-70.0898	Main channel	2019-03-16	217				88.7351	24.8093	73.6474	382.255	5.92334	12.137	46.4681	3.14146	0.58494		5.92334	83.7003	43.3287	0.0375323	0.072503		0.0972097	0.0513992	0.106457	0.0413889	2.93743	0.32247		0.0309441	0.0163615	0.0338877	0.013175	0.935052	0.10265
mmd 32	Madre de Dios	Puerto Maldonado (downstream Las Piedras)	-12.5632	-69.176	Main channel	2013-08-18	166				112.484	26.3683	80.543	270.497	9.67274		69.3022	3.34912	0.623606		9.67274	104.262	64.1757	0.0321222	0.0521867		0.145957	0.0765099	0.135074	0.0524464	3.06911	0.348596		0.0435806	0.0228448	0.0403313	0.0156598	0.916393	0.104086
cmd 42	Madre de Dios	Puerto Maldonado	-12.514	-69.2151	Main channel	2013-03-21	166				69.4215	34.5013	64.9527	231.699	3.63893		55.8863	3.12634	0.582125		3.63893	66.3284	53.9577	0.0471343	0.0579406		0.117061	0.061827	0.0832574	0.0323486	2.92466	0.321205		0.0374435	0.0197761	0.0266309	0.0103471	0.935489	0.102742
cmd 35	Madre de Dios	Puerto Maldonado (downstream Las Piedras)	-12.5627	-69.177	Main channel	2013-03-19	176				76.9465	33.3504	54.5866	176.934	3.58251		52.5346	2.98519	0.555842		3.58251	73.9014	50.6359	0.0403942	0.058954		0.110419	0.0579475	0.0923257	0.0358684	2.78204	0.305509		0.0369891	0.0194117	0.0309279	0.0120154	0.931948	0.102342
AM01-15	Madre de Dios	Riberalta	-10.958	-66.0977	Main channel	2001-02-21	121			6.85	72.4565	29.6829	61.2922	171.092	3.07193	10.5323	57.3219	3.28441	0.611557		3.07193	69.8454	55.6938	0.047024	0.0589726		0.120517	0.063283	0.0869767	0.0337949	3.07667	0.335857		0.0366936	0.0192677	0.0264817	0.0102895	0.93675	0.102258
AM07-14	Madre de Dios	Riberalta	-10.9628	-66.0983	Main channel	2007-05-08	121			5.9	77.1014	27.9054	63.2071	190.071	5.58533	9.99234	42.5096	2.36295	0.439981		5.58533	72.3539	39.5494	0.0326582	0.0597468		0.0894537	0.0469503	0.0925318	0.0359827	2.18053	0.242557		0.0378568	0.0198694	0.0391594	0.0152279	0.922799	0.10265
Nested catchment time-series
C030810	Madre de Dios	CICRA	-12.5805	-70.0958	Main channel	2010-08-03	217	2.63208			145.803	28.542	104.607	387.587	23.563		77.1562	4.78045	0.89012		23.563	125.774	64.6679	0.0380081	0.0739232		0.16181	0.0851335	0.174598	0.06795	4.4446	0.491882		0.0338482	0.0178087	0.0365233	0.0142141	0.929744	0.102895
C070210-15	Madre de Dios	CICRA	-12.5805	-70.0958	Main channel	2010-02-07	217	7.50575			114.224	28.67	56.561	218.326	31.21		37.4727	2.90719	0.541319		31.21	87.6955	20.9314	0.033151	0.138892		0.0786268	0.0412933	0.137141	0.0532767	2.69314	0.298479		0.0270456	0.0142038	0.0471729	0.0183259	0.926372	0.102669
C110210-9	Madre de Dios	CICRA	-12.5805	-70.0958	Main channel	2010-02-11	217	5.39135			109.743	28.031	88.071	363.535	6.375		69.39	3.54445	0.659977		6.375	104.324	66.0113	0.0339754	0.0536947		0.145911	0.0766149	0.132041	0.0511932	3.2667	0.364466		0.0411661	0.0216154	0.0372529	0.0144432	0.921636	0.102827
C090210-9	Madre de Dios	CICRA	-12.5805	-70.0958	Main channel	2010-02-01	217	5.77716			94.606	27.059	83.011	334.069	36.869		57.71	4.12129	0.767384		36.869	63.2673	38.1694	0.0651409	0.107974		0.121157	0.0635321	0.113688	0.0441659	3.88626	0.41919		0.0293977	0.0154156	0.0275855	0.0107165	0.94297	0.101713
C170910	Madre de Dios	CICRA	-12.5805	-70.0958	Main channel	2010-09-01	217	2.46956			161.027	34.604	122.254	417.053	18.364		114.908	5.50033	1.02416		18.364	145.418	105.175	0.0378244	0.0522967		0.241739	0.127014	0.193018	0.0751538	5.06581	0.571959		0.0439499	0.0230921	0.035092	0.0136635	0.921001	0.103986
