# Supplementary material for: High rates of rock organic carbon oxidation sustained as Andean sediment transits the Amazon foreland-floodplain
Source: Proc Natl Acad Sci U S A. 2023 Sep 19;120(39):e2306343120. doi: 10.1073/pnas.2306343120 (PMC10523614; doi:10.1073/pnas.2306343120)
Supplement: Supplementary file 3 — Dataset S02 (XLSX) [file pnas.2306343120.sd02.xlsx]

## Sheet: Table S2
Sample name	River	Location	Altitude	Longitude	Latitude	Sulfur content	Corg	Al2O3	Na2O	Re	Re	Re/OCpetro	Re/S	Re/Na	Re/Al
						(%)	(%)	(%)	(%)	(ppb)	(pmol.g-1)	(10-7 g.g-1)	(pmol.μmol-1)	(pmol.μmol-1)	(nmol.mol-1)
Bed materials (BM)
R3472_16_05_11	Kosñipata Tributary	Same as PER19-02, along road, high Andes puna, small catchment	3497	-13.2059	-71.6119	0.016	0.546266	19.19	1.21	0.149953	0.801886	0.274505	0.160377	0.00205979	0.212875
R2932	Kosñipata Tributary	Same as PER19-18, drains large landslide in the upper kosnipata, sampled from trail off the road	2815	-13.1835	-71.6088	0.146	0.488461	not measured	not measured	0.437863	2.34151	0.896412	0.0513208
R2250W_18_02	Kosñipata Tributary - Huallpayuncha	Wayqecha (Right river from the gauge when looking upstream, this had a massive riverbed addition after 2011, your sample is likely from 2010)	2289	-13.1627	-71.5895	0.057	0.331696	18.96	1.07	0.501132	2.67985	1.51082	0.150448	0.00778435	0.720045
R2250E_18_02	Kosñipata Tributary - Alipachanca	Wayqecha (Left trib when looking upstream from the gauge)	2259	-13.1632	-71.5892	not measured	0.43	19.77	0.86	0.212077	1.1341	0.493203		0.00409873	0.292236
W170511	Kosñipata (Huallpayuncha & Alipachanca)	Wayqecha river gauge	2285	-13.1616	-71.5889	0.166	0.368448	17.96	1.21	0.362162	1.93669	0.982939	0.0373339	0.00497476	0.549342
R2250_18_02	Kosnipata (Huallpayuncha & Alipachanca)	Wayqecha river gauge	2285	-13.1616	-71.5889	not measured	0.380784	19.77	1.05	0.339983	1.81809	0.892849		0.00538174	0.468486
R2250 25.10.09	Kosñipata (Huallpayuncha & Alipachanca)	Wayqecha river gauge	2285	-13.1616	-71.5889	not measured	0.455922	not measured	not measured	0.307987	1.64699	0.675524
R2200	Kosnipata Tributary	Same as PER19-23, along road, downstream of Pillahuata, drains puna, Tres Cruces, and forest	2225	-13.1296	-71.5783	0.018	0.525588	not measured	not measured	0.230344	1.23178	0.438259	0.218984
R2040-031109	Kosñipata Tributary	along road, between R2200 & R1940, drains trocha union trail, some puna, forested	2042	-13.1097	-71.5748	0.014	0.453449	not measured	not measured	0.115621	0.618294	0.254982	0.141324
R1940_19_05_11	Kosñipata Tributary	along road, all forest, small, drains trocha union trail	1880	-13.0869	-71.5638	0.023	0.421683	19.03	0.6	0.153835	0.822647	0.364812	0.114455	0.00426146	0.220223
S200511	Kosñipata	San Pedro river gauge	1369	-13.0579	-71.545	0.176	0.331997	18.54	1.05	0.227819	1.21828	0.686206	0.0221506	0.00360624	0.334754
R1388-0310	Kosñipata	San Pedro river gauge	1369	-13.0579	-71.545	0.003	0.205059	not measured	not measured	0.030492	0.163059	0.148699	0.17393
RKOS550-TORRES	Kosñipata	West of the Queros River, Andes mountain front, south of Pilcopata	537	-12.9249	-71.3957	0.108	0.305423	17.33	3.36	0.232803	1.24494	0.76223	0.036887	0.00115161	0.365962
RQUE0550	Queros	East of the Kosnipata River, Andes mountain front, south of Pilcopata	548	-12.9253	-71.3917	0.007	0.261431	not measured	not measured	0.330423	1.76697	1.2639	0.807756
RPIL530_23_05	Kosñipata and Queros (not sure the river's name)	Pilcopata, Andes mountain front	535	-12.9063	-71.4026	0.031	0.0985717	not measured	2.1	0.26084	1.39487	2.6462	0.143986	0.00206447
Rocks
ROCK-1 (OCpetro and sulfur-rich sedimentary rock)	Kosñipata	Wayqecha	2285	-13.161644	-71.588884	6.543	1.61826	18.03	3.93	4.14091	22.1439	2.55887	0.01083	0.0175129	6.25671
WP-13 (granophyre)	Kosñipata	San Pedro	1369	-13.057924	-71.544988	0.022	not measured	10.66	3	0.0780243	0.417242		0.0606898	0.000432278	0.199397
Others
COLPA-TORRES	Puerto Maldonado (clays?)			-12.5627	-69.177	0.017	not measured	16.19	2.03	0.0643013	0.343857		0.0647261	0.000526476	0.108198
Soils
LASC Site5 0-5cm		Los amigos	286	-12.5588	-70.0993	not measured	1,2*	9.38109	0.0977293	0.032508	0.173839			0.00552866	0.0944024
LASC Site5 10-30cm		Los amigos	286	-12.5588	-70.0993	not measured	0.492445	15.7691	0.131327	0.0394439	0.21093			0.00499208	0.0681426
LASC Site5 40-60cm		Los amigos	286	-12.5588	-70.0993	not measured	0.26489	15.2233	0.137147	0.0284757	0.152277			0.00345099	0.0509581
LASC Site5 100-150cm		Los amigos	286	-12.5588	-70.0993	not measured	0.0848528	10.9567	0.100286	0.0563708	0.301448			0.00934264	0.140159
San Pedro 0-10 cm		San Pedro	1500	-13.049	-71.537	not measured	9,3*	16.0417	0.114038	0.0434831	0.23253			0.00633761	0.0738442
San Pedro 10-20 cm		San Pedro	1500	-13.049	-71.537	not measured	6.40369	not measured	not measured	0.147835	0.790563
San Pedro 20-40 cm		San Pedro	1500	-13.049	-71.537	not measured	2.71763	not measured	not measured	0.0173179	0.0926092
*from Wu et al., 2019
