# Supplementary material for: High rates of rock organic carbon oxidation sustained as Andean sediment transits the Amazon foreland-floodplain
Source: Proc Natl Acad Sci U S A. 2023 Sep 19;120(39):e2306343120. doi: 10.1073/pnas.2306343120 (PMC10523614; doi:10.1073/pnas.2306343120)
Supplement: Supplementary file 4 — Dataset S03 (XLSX) [file pnas.2306343120.sd03.xlsx]

## Sheet: Table S3
River catchment characteristics											Average concentration method (method 1)														Discharge weighted concentration method (method 2)													Average of instantaneous fluxes method (method 3)									Data from GIS analysis
River	Location	Catchment area	Daily runoff	Annual runoff	Uncertainty Runoff		Discharge	Period	Reference		Mean [Re]	SD	SE		fC	err fC	n	Re yield	Uncertainty (-)	Uncertainty (+)	JOCpetro-ox	Uncertainty (-)	Uncertainty (+)		Discharge-weighted [Re]	SD	SE		fC	n	Re yield	Uncertainty (-)	Uncertainty (+)	JOCpetro-ox	Uncertainty (-)	Uncertainty (+)		Average daily runoff	Mean Re yield	Uncertainty (-)	Uncertainty (+)	JOCpetro-ox	Uncertainty (-)	Uncertainty (+)	n		Latitude	Longitude	Area (km2)
		(km2)	(mm/day)	(mm/yr)	(mm/yr)	(%)	(m3/s)				(ppt)	(ppt)	(ppt)	(%)	(%)	(%)		(g.km-2.yr-1)			(tC.km-2.yr-1)				(ppt)	(ppt)	(ppt)	(%)	(%)		(g.km-2.yr-1)			(tC.km-2.yr-1)				(mm/day)	(g.km-2.yr-1)			(tC.km-2.yr-1)
Kosnipata	WAY	48.5	8.21355	3000	1500	50	4.61062	2010-2011	Clark et al., (2013)		0.727556	0.14637	0.0553228	7.60392	0.762392	0.15	7	2.1453	-1.1115	1.1743	17.5983	-9.3702	12.674		0.678988	0.143315	0.0585083	8.61699	0.776792	6	2.0055	-1.0493	1.094	16.6517	-8.8192	11.9028		13.7388	3.4452	-1.3767	1.3041	27.746	-11.4295	15.4238	6
Kosnipata	SP	161	7.66598	2800	130	4.64286	14.285	2010-2011	Clark et al., (2013)		0.531814	0.118627	0.0375132	7.05382	0.80158	0.13	10	1.4885	-0.1549	0.1591	12.8676	-3.143	5.1615		0.454016	0.0830349	0.0313842	6.91258	0.817425	7	1.2699	-0.1487	0.1554	11.2008	-2.8118	4.4922		9.38433	1.5496	-0.4844	0.4921	13.2843	-4.5216	6.9109	7
Alto Madre de dios	MLC	6509.02									0.619411	0.123255	0.0435774	7.03529	0.9	0.1	8								0.541093	0.146322	0.0654372	12.0935	0.905671	5								5.74163	1.1357	-0.2894	0.2798	10.9962	-3.2806	4.9206	5		-12.7873	-71.3901	6509.02
Madre de dios	CICRA	27830	6.72264	2455.44	491.089	20	2165.41	1968-1982	Calculated from Abastos Lara et al., (1987)		0.68508	0.181554	0.0605178	8.83369	0.93	0.1	9	1.6646	-0.3713	0.4168	16.7337	-4.9891	7.4253		0.676409	0.189894	0.084923	12.555	0.934759	5	1.6471	-0.3725	0.4101	16.5531	-4.8815	7.6095		7.5	1.6715	-0.4753	0.4707	16.5193	-5.2739	7.76	5		-12.5805	-70.0958	30412.3
Alto Madre de dios	Boca Manu	8570	5.78688	2113.66	422.732	20	574	1968-1982	Abastos Lara et al., (1987)		0.727995	0.11	0.055	7.555	0.921762	0.1	4	1.5302	-0.3348	0.3517	15.2477	-4.4949	6.973		0.699105	0.11	0.055	7.8672	0.921762	4	1.465	-0.3188	0.3444	14.6254	-4.3237	6.6992		10.6	2.6696	-1.705	1.7578	26.6308	-16.8875	20.5599	4		-12.2883	-70.9347	8294.16
Manu	Boca Manu	13210	6.01072	2195.42	439.083	20	919	1968-1982	Abastos Lara et al., (1987)		1.32	0.5	0.25	18.9394	0.95	0.1	4	2.8173	-0.8259	1.0112	29.1153	-9.967	15.3638		0.931	0.5	0.25	26.8528	0.948644	4	1.9561	-0.7423	0.9436	20.2015	-8.1979	12.4458		5.4831	1.8553	-0.9743	0.9989	19.0793	-10.1384	12.3985	4		-12.2713	-70.9344	13673
Chilibe	Conf MdD	1154.78									0.215875	0.138069	0.0690344	31.9789	0.9	0.1	4								0.209628	0.138069	0.0690344	32.9318	0.9	4								16.3	1.2631	-1.1084	1.0656	12.0897	-10.6449	11.6691	4		-12.4957	-70.5998	1154.78
Colorado	Boca Colorado	3781.24	11.6533	4256.37	851.275	20	510	1968-1982	Abastos Lara et al., (1987)		0.178506	0.0418285	0.0209142	11.7162	0.89	0.1	4	0.7471	-0.1791	0.2042	7.2377	-2.2119	3.4157		0.170598	0.0418285	0.0209142	12.2594	0.894534	4	0.7144	-0.1761	0.2031	6.8987	-2.1411	3.2508		17.6	1.104	-0.4739	0.4563	10.462	-4.4426	5.9026	4		-12.6093	-70.4117	3781.24
Medio MdD (Chi+Col+Bla+LosAm)	Puerto Maldonado	13860	5.65403	2065.13	413.027	20	907	1968-1982	Abastos Lara et al., (1987)
Inambari	Conf MdD	20160	5.64	2060.01	412.002	20	1316	1968-1982	Abastos Lara et al., (1987)		0.614845	0.0729211	0.042101	6.84742	0.918102	0.104545	3	1.264	-0.2766	0.2821	12.451	-3.5531	5.6326																								-12.7248	-69.7528	22072.7
Tambopata	Puerto Maldonado	15540	6.89977	2520.14	504.028	20	1241	1968-1982	Abastos Lara et al., (1987)		0.422808	0.010105	0.00714534	1.68997	0.892527	0.106569	2	1.0619	-0.2203	0.2234	10.188	-2.9172	4.5897																								-12.6108	-69.1896	15735.6
Madre de dios	Puerto Maldonado (upstream Las Piedras)	59735.3	5.37475	1963.13	392.626	20	3716	1968-1982	Calculated from Abastos Lara et al., (1987)		0.605456	0.0294574	0.0208295	3.44031	0.928337	0.104545	2	1.1878	-0.2487	0.2525	11.8728	-3.3936	5.2949																								-12.514	-69.2151	59735.3
Las Piedras	Puerto Pariamanu	19630	3.01498	1101.22	220.244	20	685	1968-1982	Abastos Lara et al., (1987)		0.232419	0.111751	0.0645195	27.76	0.7	0.15	3	0.2487	-0.0982	0.1164	1.8537	-0.7738	1.2111																								-12.427	-69.2629	14826
Madre de dios	Sena	118459	4.12894	1508.1	75.4048	5	5661	2002-2011	Vauchel et al., (2017)		0.528028	0.121843	0.0861563	16.3166	0.93	0.1	2	0.7985	-0.1838	0.1787	7.9299	-2.301	3.5233		0.560606	0.121843	0.0861563	15.3684	0.93	2	0.8422	-0.181	0.1865	8.394	-2.3621	3.6884		5.3	1.0561	-0.7525	0.785	10.7147	-7.5674	8.681	2
Madre de dios	Riberalta	124910	4.40542	1609.08	321.816	20	6369	1968-1982	Abastos Lara et al., (1987)		0.528028	0.121843	0.0861563	16.3166	0.93	0.1	2
[truncated: 6 more columns]
