# Supplementary material for: High rates of rock organic carbon oxidation sustained as Andean sediment transits the Amazon foreland-floodplain
Source: Proc Natl Acad Sci U S A. 2023 Sep 19;120(39):e2306343120. doi: 10.1073/pnas.2306343120 (PMC10523614; doi:10.1073/pnas.2306343120)
Supplement: Supplementary file 5 — Dataset S04 (XLSX) [file pnas.2306343120.sd04.xlsx]

## Sheet: Table S4
		Sulfides	Silicates				Sulfides	Silicates
Re/Na	pmol.µmol-1	0.00214543	0.000894427		Re/S	pmol.µmol-1	0.000894427	0.04
min	pmol.µmol-1	0.000575357	0.0004		min	pmol.µmol-1	0.0002	0.02
max	pmol.µmol-1	0.008	0.002		max	pmol.µmol-1	0.004	0.08
