# Supplementary material for: High rates of rock organic carbon oxidation sustained as Andean sediment transits the Amazon foreland-floodplain
Source: Proc Natl Acad Sci U S A. 2023 Sep 19;120(39):e2306343120. doi: 10.1073/pnas.2306343120 (PMC10523614; doi:10.1073/pnas.2306343120)
Supplement: Supplementary file 6 — Dataset S05 (XLSX) [file pnas.2306343120.sd05.xlsx]

## Sheet: Feuil1
	Section MLC - AMdD					Section AMdD - CICRA											Section CICRA - PM									Section PM-Ribe
	MLC		AMdD			AMdD		Manu		Chilibe		Colorado		MdD @ CICRA			MdD @ CICRA		Inambari		Los Amigos		MdD @ PM			MdD @ PM		Tambopata		Las Piedras		MdD @ Riberalta
	value	err	value	err		value	err	value	err	value	err	value	err	value	err		value	err	value	err	value	err	value	err		value	err	value	err	value	err	value	err
Discharge (m3/s)
2013 Wet	1908.9		1908.9			1908.9	521.894	202.873	157.873	690.335	410.274	1452.8	542.761	4332	216.6
2013 Dry						196.774	118.252	456.119	124.328	83.5869	25.6895	696.82	43.6964	1446	72.3
2019 Wet	1104		1104			1104	118.252	2462	246.2	113	13.994	375	122.834	4054.56	405.456
2019 Dry	326		326			326	2.04071	293	4.83003	78	7.83039	477	67.8605	1174	71.5
Mean annual	574		574			574	114.8	919	183.8	162.405	32.4811	510	102	2165.41	433.081		2165.41	433.081	1316	263.2	234.6	46.92	3716	743.2		3716	743.2	1241	248.2	685	137	5661	566.1
Re concentration (ppt)
2013 Wet	0.697082	0.0348541	0.724279	0.036214		0.724279	0.036214	1.25	0.0625	0.208201	0.0104101	0.165455	0.00827277	0.452215	0.0226108
2013 Dry						0.886897	0.0443449	1.63594	0.0817968	0.411449	0.0205725	0.157194	0.00785969	0.618649	0.0309325
2019 Wet	0.499538	0.0249769	0.630608	0.0315304		0.630608	0.0315304	0.670909	0.0335454	0.146697	0.00733484	0.240598	0.0120299	0.610249	0.0305124
2019 Dry	0.592438	0.0296219	0.670194	0.0335097		0.670194	0.0335097	1.77572	0.088786	0.0971516	0.00485758	0.150777	0.00753887	0.684707	0.0342354
Mean annual	0.541093	0.0654372	0.699105	0.055		0.699105	0.055	0.931	0.25	0.209628	0.0690344	0.170598	0.0209142	0.676409	0.084923		0.676409	0.084923	0.614845	0.042101	0.0938348	0.03	0.605456	0.0208295		0.605456	0.0208295	0.422808	0.00714534	0.232419	0.0645195	0.560606	0.0861563
fC
2013 Wet	0.919635		0.924659			0.924659		0.948847		0.920959		0.900356		0.931597
2013 Dry						0.924659		0.944406		0.922937		0.879907		0.946955
2019 Wet	0.89194		0.921762			0.921762		0.949807		0.857318		0.896779		0.937802
2019 Dry	0.908181		0.903003			0.903003		0.950039		0.874222		0.884158		0.937802
Mean annual	0.905671		0.921762			0.921762		0.948275		0.893859		0.8903		0.938539			0.938539		0.92		0.77		0.928337			0.928337		0.892527		0.7		0.93
JReOC (kg/yr)
2013 Wet	38.7774	1.93887	40.5104	2.02552		40.5104	11.1768	7.62478	5.95256	4.1945	2.50332	6.85799	2.57927	57.8306	3.03611
2013 Dry						5.1135	3.08575	22.3305	6.14265	1.00582	0.311643	3.05414	0.199155	26.8434	1.40928
2019 Wet	15.5872	0.779362	20.335	1.01675		20.335	2.22896	49.7145	5.09573	0.450336	0.0568957	2.56392	0.846244	73.5289	7.53671
2019 Dry	5.55814	0.277907	6.25178	0.312589		6.25178	0.0547646	15.6632	0.297361	0.209924	0.021599	2.01502	0.291705	23.888	1.51457
Mean annual	8.91355	1.07796	11.7211	0.922124		11.7211	2.41677	25.7096	6.99578	0.964307	0.297441	2.45457	0.527805	43.5609	9.39883		43.5609	9.39883	23.5888	4.82836	0.537129	0.162328	66.185	13.3153		66.185	13.3153	14.84	2.97223	3.53147	0.978436	93.5255	11.5615
JReOC meas / JReOC Calc
2013 Wet			1.04469	0.074										0.977072	0.14
2013 Dry														0.852064	0.11
2019 Wet			1.30459	0.092										1.00637	0.06
2019 Dry			1.1248	0.081										0.989566	0.04
Mean annual			1.31498	0.2										1.06637	0.18								0.977811	0.15								1.10607	0.13
